# Supplementary material for: Preliminary study on alterations of altitude road traffic in China from 2006 to 2013
Source: PLoS One. 2017 Feb 10;12(2):e0171090. doi: 10.1371/journal.pone.0171090 (PMC5302387; doi:10.1371/journal.pone.0171090)
Supplement: S1 Table — The information was compiled from annual census data issued by the Bureau of Traffic Management of the Ministry of Public Security of the People’s Republic of China. (XLS) [file pone.0171090.s001.xls]

## Sheet: Sheet1
Year	Accidents	Fatalities	Injuries	Property Lost	Mortality rate per 10000 vehicles	Mortality rate per 100000 populations	Roads	National roads	Province roads	County roads	Country roads	Special roads	Rural roads	Vehicles	Drivers	Populations（10000）
2006	751	536	1001	7310711	41.07	19.35	44813	5618	6260	9412	11922	2342	9258	130497	147799	277
2007	638	438	741	6420054	33.56	15.59	48611	5618	6260	10100	13038	2342	11253	130497	147799	281
2008	600	384	660	6203755	25.42	13.51	51314	5618	6269	10568	13585	2346	12928	151084	192594	284.15
2009	678	369	748	5850773	18.38	12.85	53845	5618	6192	11149	14572	2349	13965	200718	209939	287.08
2010	781	409	969	6204310	18.16	14.1	60810	5618	6294	12150	15605	2391	18751	225247	187277	290.03
2011	943	317	1013	6893542	12.36	10.53	63108	5618	6299	12573	15889	2428	20301	256410	205037	301
2012	725	335	809	9350428	12.58	11.05	65198	5618	6337	12720	16186	2976	21362	266330	226017	303
2013	717	290	881	8650630	9.7	9.29	70591	5618	6332	13846	16521	4172	24101	312072	240801	312.04
