# Supplementary material for: Preliminary study on alterations of altitude road traffic in China from 2006 to 2013
Source: PLoS One. 2017 Feb 10;12(2):e0171090. doi: 10.1371/journal.pone.0171090 (PMC5302387; doi:10.1371/journal.pone.0171090)
Supplement: S2 Table — The information was compiled from annual census data issued by the Bureau of Traffic Management of the Ministry of Public Security of the People’s Republic of China. (XLS) [file pone.0171090.s002.xls]

## Sheet: Sheet1
Year	Accidents	Fatalities	Injuries	Property Lost	Mortality rate per 10000 vehicles	Mortality rate per 100000 populations	Roads	National roads	Province roads	County roads	Country roads	Special roads	Rural roads	Vehicles	Drivers	Populations（10000）
2006	939	662	1199	3747625	16.28	12.19	47726	4459	3768	11272	8962	1283	17980	406670	471821	543
2007	1041	633	1108	3110874	14.62	11.56	52626	4483	8739	7975	9629	1292	20508	432899	496986	547.7
2008	1120	604	1291	2697740	12.66	10.95	56642	4459	8852	9195	12245	876	21016	477190	659770	551.6
2009	1146	578	1334	3927566	10.89	10.43	60136	4459	8842	9267	12256	875	24437	530789	734310	554.3
2010	1206	573	1494	3903687	9.49	10.28	62185	4477	8842	9267	12256	875	26468	604092	785192	557.3
2011	1163	559	1420	4549850	8.09	9.93	64280	4680	8966	9267	12286	878	28203	690899	883179	563
2012	1096	536	1410	4531715	6.88	9.43	65988	4684	8959	9267	13307	904	28866	778712	968382	568
2013	1065	532	1233	6452450	6.25	9.21	70117	4722	8993	9377	14455	961	31609	851086	1033097	557.79
