# Supplementary material for: Preliminary study on alterations of altitude road traffic in China from 2006 to 2013
Source: PLoS One. 2017 Feb 10;12(2):e0171090. doi: 10.1371/journal.pone.0171090 (PMC5302387; doi:10.1371/journal.pone.0171090)
Supplement: S3 Table — The information was compiled from annual census data issued by the Bureau of Traffic Management of the Ministry of Public Security of the People’s Republic of China. (XLS) [file pone.0171090.s003.xls]

## Sheet: Sheet1
Year	Accidents	Fatalities	Injuries	Property Lost	Mortality rate per 10000 vehicles	Mortality rate per 100000 populations	Roads	National roads	Province roads	County roads	Country roads	Special roads	Rural roads	Vehicles	Drivers	Populations（10000）
2006	7428	2608	8848	16627981	12.02	12.97	143736	9050	11977	21529	55595	12084	33501	2169368	2207016	2010
2007	6735	2413	7692	1250191	10.24	11.77	145219	9089	12480	21423	55790	12673	33764	2357224	2221155	2050
2008	5684	2314	6300	11297465	9.27	11.04	146652	8883	13038	21492	56020	12969	34250	2496411	2689467	2095.19
2009	5120	2080	5787	9961920	7.6	9.76	150683	9051	13466	21814	57069	13004	36279	2737703	2908622	2130.81
2010	5298	2023	6028	9033280	6.58	9.37	152843	9064	13899	22270	57185	13214	37210	3073356	3146271	2158.63
2011	5182	1993	5895	10309711	5.71	9.12	155150	9831	14193	22703	57377	13221	38275	3487713	3467530	2185
2012	4943	1943	5463	12426433	4.95	8.8	165909	9577	14718	22751	57822	13908	47133	3925985	3854822	2209
2013	4944	1929	5647	13192743	4.7	8.52	170155	2475	15357	22995	58886	13834	49166	4329288	4186139	2264.3
