# Supplementary material for: Preliminary study on alterations of altitude road traffic in China from 2006 to 2013
Source: PLoS One. 2017 Feb 10;12(2):e0171090. doi: 10.1371/journal.pone.0171090 (PMC5302387; doi:10.1371/journal.pone.0171090)
Supplement: S4 Table — The information was compiled from annual census data issued by the Bureau of Traffic Management of the Ministry of Public Security of the People’s Republic of China. (XLS) [file pone.0171090.s004.xls]

## Sheet: Sheet1
Year	Accidents	Fatalities	Injuries	Property Lost	Mortality rate per 10000 vehicles	Mortality rate per 100000 populations	Roads	National roads	Province roads	County roads	Country roads	Special roads	Rural roads	Vehicles	Drivers	Populations（10000）
2006	4828	1701	5315	17882800	13.53	6.56	95642	5844	6112	15506	11863	2837	53480	1257396	1442520	2594
2007	3808	1548	4286	13009483	11.38	5.94	100612	6076	6065	17205	23888	1842	67118	1360754	1555789	2606.25
2008	3364	1556	3691	14472560	10.35	5.95	105638	6097	6043	15626	11971	2681	63221	1503163	1764652	2617.16
2009	2937	1533	3353	12249433	8.72	5.91	114000	6424	6051	15714	12169	2943	70699	1780392	2014229	2628.12
2010	3090	1506	3728	11161927	7.09	5.71	118879	6663	6197	15695	12309	3132	74883	2123766	2271802	2635.46
2011	3027	1505	3578	28394791	6.13	5.88	123696	6756	6214	15706	12299	3209	79512	2454519	2635840	2560
2012	2954	1438	3345	16597402	5.16	5.61	131201	6973	6252	15783	12364	3330	86497	2784819	3064718	2564
2013	2915	1435	3336	12121912	5.17	5.56	133597	7303	6417	16332	12588	3315	87643	3081487	3385777	2582.18
