# Supplementary material for: Preliminary study on alterations of altitude road traffic in China from 2006 to 2013
Source: PLoS One. 2017 Feb 10;12(2):e0171090. doi: 10.1371/journal.pone.0171090 (PMC5302387; doi:10.1371/journal.pone.0171090)
Supplement: S5 Table — The information was compiled from annual census data issued by the Bureau of Traffic Management of the Ministry of Public Security of the People’s Republic of China. (XLS) [file pone.0171090.s005.xls]

## Sheet: Sheet1
Year	Accidents	Fatalities	Injuries	Property Lost	Mortality rate per 10000 vehicles	Mortality rate per 100000 populations	Roads	National roads	Province roads	County roads	Country roads	Special roads	Rural roads	Vehicles	Drivers	Populations（10000）
2006	6692	2627	8332	27619578	7.13	5.9	198496	7260	9308	48317	97848	4648	31115	3684880	4167749	4450
2007	5425	2323	6249	22141397	4.99	5.18	200333	7723	10231	48751	97671	4535	31422	4655813	4795109	4483
2008	5037	2082	5917	25419992	3.97	4.61	203753	7941	10451	48603	99080	4274	33406	5250363	5649982	4514
2009	5075	1888	6549	23717077	3.06	4.16	206028	8041	19913	39411	99578	4421	34666	6171989	6353118	4543
2010	4739	1886	5900	25302320	2.6	4.13	209231	8132	19977	39953	101093	4421	35655	7240347	7003852	4571
2011	5022	1806	6467	26885605	2.16	3.92	214524	8202	20132	41872	102982	4237	37100	8366498	7810879	4602
2012	3941	1768	5035	28810737	1.88	3.82	219052	8379	20457	42703	104575	4158	38780	9388494	8686085	4631
2013	3748	1747	4573	20516078	1.85	3.59	222940	8634	20461	43218	105547	4043	41037	10075031	9427341	4868.6
