# Supplementary material for: Preliminary study on alterations of altitude road traffic in China from 2006 to 2013
Source: PLoS One. 2017 Feb 10;12(2):e0171090. doi: 10.1371/journal.pone.0171090 (PMC5302387; doi:10.1371/journal.pone.0171090)
Supplement: S6 Table — The information was compiled from annual census data issued by the Bureau of Traffic Management of the Ministry of Public Security of the People’s Republic of China. (XLS) [file pone.0171090.s006.xls]

## Sheet: Sheet1
Year	Accidents	Fatalities	Injuries	Property Lost	Mortality rate per 10000 vehicles	Mortality rate per 100000 populations	Roads	National roads	Province roads	County roads	Country roads	Special roads	Rural roads	Vehicles	Drivers	Populations（10000）
2006	24338	4090	29342	10641948	7.65	4.67	164688	6635	11985	36855	38511	4911	65790	5346025	6774781	8750
2007	21598	3790	28509	76775626	6.38	4.64	189395	6767	12087	36703	47877	4998	80963	5939726	7597118	8169
2008	17037	3344	21983	58308376	4.84	4.11	224482	7357	11609	39475	49248	4989	11183	6914041	8247486	8127
2009	21680	3057	25179	57696238	3.66	3.76	249168	7383	11680	39408	49477	4920	136295	8359701	10323362	8138
2010	13072	2931	16980	53984616	3.06	3.58	266082	7618	11734	40384	49980	49933	151433	9588548	11482419	8185
2011	11860	2805	2805	14982	2.64	3.48	283268	7949	11734	40552	51498	4886	166650	10641948	12648104	8054
2012	10024	2708	12046	67044254	2.32	3.36	293499	8050	12442	40664	52050	4920	174918	11656598	13858828	8050
2013	9571	2658	11414	59105390	2.15	3.28	301816	8753	12903	40686	52158	5091	182225	12366232	14906906	8107
