# Supplementary material for: Preliminary study on alterations of altitude road traffic in China from 2006 to 2013
Source: PLoS One. 2017 Feb 10;12(2):e0171090. doi: 10.1371/journal.pone.0171090 (PMC5302387; doi:10.1371/journal.pone.0171090)
Supplement: S7 Table — The information was compiled from annual census data issued by the Bureau of Traffic Management of the Ministry of Public Security of the People’s Republic of China. (XLS) [file pone.0171090.s007.xls]

## Sheet: Sheet1
Year	Accidents	Fatalities	Injuries	Property Lost	Mortality rate per 10000 vehicles	Mortality rate per 100000 populations	Roads	National roads	Province roads	County roads	Country roads	Special roads	Rural roads	Vehicles	Drivers	Populations（10000）
2006	9001	1299	12082	17752845	9.75	4.64	100299	1865	4105	15523	15118	557	63131	1332900	1835973	2798
2007	8236	1218	11893	13208416	8.47	4.34	104705	2310	8197	11552	151014	558	66988	1438468	2093614	2808
2008	7262	1048	10905	10898106	6.47	3.72	108632	2425	8209	11559	15133	560	70746	1618738	2335337	2816
2009	5992	1031	9178	10484051	5.13	3.63	110950	2833	8175	11965	14967	541	72468	2007857	2674682	2839
2010	5908	1017	8728	12259300	3.76	3.56	116949	3109	8155	12047	15119	546	77937	2707629	3223270	2859
2011	5729	985	8528	13635344	2.9	3.41	118562	3019	8153	12134	15240	553	79373	3392678	4082504	2885
2012	5791	980	8548	17356502	2.51	3.36	120728	3157	8153	12252	15249	553	81365	3911793	4742429	2919
2013	5642	970	7883	15793126	2.39	3.27	122846	3157	8565	12355	15260	558	82951	4091271	5222609	2970
