# Supplementary material for: Preliminary study on alterations of altitude road traffic in China from 2006 to 2013
Source: PLoS One. 2017 Feb 10;12(2):e0171090. doi: 10.1371/journal.pone.0171090 (PMC5302387; doi:10.1371/journal.pone.0171090)
Supplement: S8 Table — The information was compiled from annual census data issued by the Bureau of Traffic Management of the Ministry of Public Security of the People’s Republic of China. (XLS) [file pone.0171090.s008.xls]

## Sheet: Sheet1
Year	Accidents	Fatalities	Injuries	Property Lost	Mortality rate per 10000 vehicles	Mortality rate per 100000 populations	Roads	National roads	Province roads	County roads	Country roads	Special roads	Rural roads	Vehicles	Drivers	Populations（10000）
2006	378781	89455	431139	1489560352	6.16	6.48	3456999	133355	239580	506483	987608	57986	1531987	14522.9	15012.2	130756
2007	327209	81649	380442	1198783999	5.1	6.21	3583715	137067	255210	514432	998422	57068	1621516	15977.8	16388.7	131448
2008	265204	73484	304919	1009721657	4.33	5.56	3730164	155294	263227	512314	1011133	67213	1720981	16988.8	18066.1	132129
2009	238351	67759	275125	914368329	3.63	5.1	3860823	158502	266049	519492	1019550	67174	1830037	18658.1	19976.6	132802
2010	219521	65225	254075	926335135	3.15	4.89	4008229	164048	269834	554047	1054826	67736	1897738	20706.1	21293.7	133474
2011	210812	62387	237421	1078730349	2.78	4.65	4106387	169389	304049	553576	1065996	68965	1964411	22478.9	23562.3	134100
2012	204196	59997	224327	1174896013	2.5	4.45	4237508	173353	312077	539519	1076651	73692	2062217	23989	26122.3	134735
2013	198394	58539	213724	1038966445	2.34	4.32	4356218	176814	317850	546818	1090522	76793	2147421	25013.8	27912	136072
